# Supplementary material for: Genomic Analysis of a Community-Acquired Methicillin-Resistant Staphylococcus aureus Sequence Type 1 Associated with Caprine Mastitis
Source: Pathogens. 2023 Dec 26;13(1):23. doi: 10.3390/pathogens13010023 (PMC10819347; doi:10.3390/pathogens13010023)
Supplement: Supplementary file 1 [file pathogens-13-00023-s001.zip]

Archive with 2 entries (2 files):
- pathogens-2727265-Supplementary Table S1.pdf
- pathogens-2727265-Supplementary Table S2 (TABLE S2).xlsx
